# Supplementary material for: Bite marks on the frill of a juvenile Centrosaurus from the Late Cretaceous Dinosaur Provincial Park Formation, Alberta, Canada
Source: PeerJ. 2018 Oct 12;6:e5748. doi: 10.7717/peerj.5748 (PMC6188009; doi:10.7717/peerj.5748)
Supplement: Supplemental Information 1 — Measurements taken of creatopsian squamosals showing the relative size of TMP 2014.012.0036. [file peerj-06-5748-s001.xlsx]

## Sheet: Sheet1
Specimen	Taxon	Locality	Comparison	Total length (mm)	Marginal length (mm)	Thickness (mm)
TMP 1981.041.0059	Centrosaurus apertus	L0240	too small	-	121	10
TMP 1989.055.1070	Pachyrhinosaurs lakustai	Pipestone Creek Bonebed	too small	263 (est.)	172	11
TMP 1987.055.0177	Pachyrhinosaurs lakustai	Pipestone Creek Bonebed	bare min size	293	171	12
TMP 1990.057.0021	Centrosaurus apertus	Bonebed 30 (L0030)	comparable	291	179	11
TMP 1989.055.0346	Pachyrhinosaurs lakustai	Pipestone Creek Bonebed	too small	267	188	10
TMP 1986.055.0212	Pachyrhinosaurs lakustai	Pipestone Creek Bonebed	comparable	-	181	13
TMP 1989.018.0086	Centrosaurus apertus	Bonebed 143 (L0043)	comparable	-	200	13
TMP 1987.055.0281	Pachyrhinosaurs lakustai	Pipestone Creek Bonebed	comparable	-	203	13
TMP 1989.055.1337	Pachyrhinosaurs lakustai	Pipestone Creek Bonebed	too small	285	206	13
TMP 1989.055.1098	Pachyrhinosaurs lakustai	Pipestone Creek Bonebed	comparable	-	209	12
TMP 2002.068.0111	Coronosaurus brinkmani	Bonebed 138 (L0444)	comparable	-	211	13
TMP 1989.055.0268	Pachyrhinosaurs lakustai	Pipestone Creek Bonebed	comparable	294	213	11
TMP 1989.018.0154	Centrosaurus apertus	Bonebed 143 (L0043)	too large	-	216	13
TMP 1989.055.0336	Pachyrhinosaurs lakustai	Pipestone Creek Bonebed	comparable	-	221	13
TMP 1989.055.0497	Pachyrhinosaurs lakustai	Pipestone Creek Bonebed	comparable	-	226	13
TMP 1982.016.0048	Centrosaurus apertus	DPP	too large	-	227	13
TMP 1990.057.0020	Centrosaurus apertus	Bonebed 30 (L0030)	too large	-	230	15
TMP 1979.011.0078	Centrosaurus apertus	Bonebed 143 (L0043)	too large	-	259	17
TMp 1979.011.0103	Centrosaurus apertus	Bonebed 143 (L0043)	too large	-	263	17
TMP 1981.018.0056	Centrosaurus apertus	Bonebed 143 (L0043)	too large	-	266	17
TMP 1987.055.0261	Pachyrhinosaurs lakustai	Pipestone Creek Bonebed	too large	413	285	15
TMP 2002.068.0114	Coronosaurus brinkmani	Bonebed 138 (L0444)	too large	418	257	16
TMP 1989.055.0924	Pachyrhinosaurs lakustai	Pipestone Creek Bonebed	too large	446	314	-
